# Supplementary material for: Anti-Leukemic Properties of Curcumin on Acute Lymphoblastic Leukemia: A Systematic Review
Source: Biology (Basel). 2026 Jan 30;15(3):258. doi: 10.3390/biology15030258 (PMC12897089; doi:10.3390/biology15030258)
Supplement: Supplementary file 1 [file biology-15-00258-s001.zip]

Archive with 6 entries (4 files):
- biology-4103541-supplementary/
- biology-4103541-supplementary/biology-4103541-supplementary/
- biology-4103541-supplementary/biology-4103541-supplementary/Amended_Supplementary Table S3_OHAT risk-of-bias tool for in vitro studies.pdf
- biology-4103541-supplementary/biology-4103541-supplementary/Amended_Supplementary Table S4_OHAT risk-of-bias tool for animal studies.pdf
- biology-4103541-supplementary/biology-4103541-supplementary/Supplementary Table S1_PRISMA 2020 Checklist.pdf
- biology-4103541-supplementary/biology-4103541-supplementary/Supplementary Table S2_Search strategy used in this systematic review.pdf
